# Supplementary material for: Identification and Characterization of Shaker Potassium Channel Gene Family and Response to Salt and Chilling Stress in Rice
Source: Int J Mol Sci. 2024 Sep 8;25(17):9728. doi: 10.3390/ijms25179728 (PMC11395327; doi:10.3390/ijms25179728)
Supplement: Supplementary file 1 [file ijms-25-09728-s001.zip]

Archive with 1 entries (1 files):
- ijms-3147996-supplementary.xlsx
