# Supplementary material for: Identification and Characterization of Shaker Potassium Channel Gene Family and Response to Salt and Chilling Stress in Rice
Source: Int J Mol Sci. 2024 Sep 8;25(17):9728. doi: 10.3390/ijms25179728 (PMC11395327; doi:10.3390/ijms25179728)
Supplement: Supplementary file 1 [file ijms-25-09728-s001.zip › ijms-3147996-supplementary.xlsx]

## Sheet: Table S1
Table S1. List of primers used for qRT-PCR-based expression analysis.
Gene name	Gene ID	Forward primer	Reverse primer
OsAKT1	Os01g0648000	TCTACTCTGCGTGGGTCTCA	TTCACCACATTGTCGGCTGT
OsAKT2	Os05g0428700	TACGACCACGGCAACATACC	CTTCCCTTGGAGTCACCGAC
OsAKT3	Os07g0175400	GCTCGTCTCGAGAAGGACAG	GTCACGCAAACGAGCTTCAC
OsKAT1	Os02g0245800	AGTTTGCAGCACGCAATCAG	CTGCTGGTTGAGTCCCTCTG
OsKAT2	Os01g0210700	TACAGGACCTGGGAGACGTT	ATGGGCAGATCCAAGCTGAA
OsKAT3	Os06g0254200	GGCATTGACAACCCTTGCAG	AACATCACCCCGATTTCCCC
OsKAT4	Os01g0718700	CGCTAGGACCATTCGTCGTT	TCAGGAACTTCTGCCACCAC
OsSKOR	Os06g0250600	CGCACACAGCAGCATGTATC	AGTCTCCCAACTGCAAGCTC
OsUBQ5	Os06g0650100	ACCACTTCGACCGCCACTACT	ACGCCTAAGCCTGCTGGTT

## Sheet: Table S2
Table S2. All Shaker protein sequences identified from Oryza sativa.
Oryza sativa
Gene name	Gene ID	Protein sequence
OsAKT1	Os01g0648000	MARWGAARMAACGPWGRNRRVGAGDAFEASEVRRDGRSRMMPACGPWGAGHGGGDPALERELSRDGSHYSISSAILPSLGARSNRRIKLRRFIISPYDRRYRIWETFLIVLVVYSAWVSPFEFGFIPKPTGALATADNVVNAFFAVDIILTFFVAYLDKMSYMLEDDPKKIAWRYSTTWLVLDVASTIPSEFARRILPSKLRSYGFFNMLRLWRLRRVSSLFSRLEKDRHFNYFWVRCAKLICVTLFAVHCAACFYYLLADRYPVPTSTWIGNYMADFHERSLWIRYVTSVYWSITTLTTVGYGDLHAENTREMIFNIFYMLFNLGLTAYLIGNMTNLVVHGTSRTRNYRDTIQAATSFGVRNQLPPRLQDQMISHISLKYRTDSEGLQQQEILDSLPK…
OsAKT2	Os05g0428700	MDVASTIPFQGLAYIVTGEVRESPAFSLLGILRLWRLRKVKQFFTRLEKDIRFNYFWIRCARLIAVTLFLVHCAGCLYYLIADRYPHREKTWIGAVIPDFQEASLWIRYTSSVYWSITTMTTVGYGDMHAQNTVEMIFNIFYMLFNLGLTAYLIGNMTNLVVEGTRRTMEFRNSIRAASNFVGRNHLPPRLKQQILAYMCLKFRAESLNQQQLMDQLPKSICKGICEYLFLPVVKDVYLFKGVSREVLLLMVTKMKPEYIPPKEDVIVQNEAPDDVYIVVSGEVEVIYSDGEAEERVVATLGTRGVFGEVSALSDRPQSFTLRTRTLCQLLRLRQAALKEAMQSKPEDSVVIIKNFLKHQIEMHDMKVEDLLGEDAAGEYDHGNIPCNLLTVAATGNSS…
OsAKT3	Os07g0175400	MPTTKCAVPLVSGAAGGGGSAELTRQLSSTQASPRFSFSSGVLPSLGSRGGGERHARLRRFIVSPYDRRYELWNNYLILLVVYSAWVTPFEFGFVPEPAGALAAADNAVNAFFAVDIVLTFFVAYTDPKTFLLQDDPRKIALRYITTWFVLDVVATIPTELARRILPPDLRSYGFFGILRLWRLHRVGILFARLEKDRKFSYFWVRCVKLVCVTLFAVHCSACFYYLLADRYPDPTNTWISAYMPNFHKASIWSRYVASMYWSITTLSTVGYGDMHAENTGEMVFTTTYMLFNLGLTAYIIGNMTNLVVHGTSRTRKFRDMIQAATSFAQRHQLPARLQEQMVSHLSLKFRTNSEGLHQQETFEALPKAIKSSISHHLFFGLVQNVYLFEGVSNDLIFQ…
OsKAT1	Os02g0245800	MTQAHSKSCFHQFWDGLQIKRSSDSFTVELLPSLGATINHSNKLQKFIISPYDPRYRSWELFLIVLVVYSAWICPFELAFLRDLPSKLLLVENIVDIFFAIDIVLTFFVAYVDSKTHLLVDDRKRIAMRYLSTWFIFDVCSTAPFQPIILLFTHKGNDIAFKVLNLLRLWRLHRVSSLFARLEKDIRFNYFWTRCSKLISVTLFAVHCAGCFNYMIADRYPNPEKTWIGAVMSTFRSESLWTRYITALYWSITTLTTTGYGDLHAENPTEMLFDIVYMMFNLGLTAYLIGNMTNLVVHGTSRTRKFRDSIQAASEFAARNQLPENIKQQVLSHFCLQFKTEGLNQQVMLDCLPKGIRSSIAYSLFFPIIRQAYLFNGVSGNFIAELVMEVQAEYFPPKE…
OsKAT2	Os01g0210700	METISNIFHNDPLPPLGARANQSIKLRKFIISPYDSRYRTWETFLLVLVVYSAWICPFELAYLRNLSWKVSLVDNIIDSFFAIDIILTFFLAYLDQKSYLLVDDPKRIVARYFSSWFLFDVCSTIPYQLLGQIFKKHENGLAYRLLSMLRLWRLRRLSELFARLEKDIRLNYYWIRCTKLISVTLFAVHCSGCFNYLIADRYPNPARTWIGAAIPNYRSQNLWVRYVTAIYWSITTLTTTGYGDLHAENQREMLFSICYMLFNLGLTAYLIGNMTNLVVQGSCRTRNFRDTIHAASQFAARNQLPGHIKDEMLSHICLRYKTEGLKQKETLDSLPKGIRSSIACNLFLPVIEKVYLFHGVSFTCMIQLVTEMEAEYYPPREVVILQNEAPRDVYILVSG…
OsKAT3	Os06g0254200	MTRQGSTSVTILPVTMSPAMAARSELLRPAFGEASPSLGRFVINPHSCSYRWWHMFLIMLVLYSAWASPFELSMEKAASIALVVTDLVVDVFFAIDIALSFFVAYRDTSTGLLITDRRKITMRYLKRPCFALDVASTIPLQIIYQLVTGKRQGLWGLLNLLRLWRLRRVSKLFARVEKDIRFNYLWTRLIKLLCVTLFALHFAACIYLWMAFNYKIKELTWIGSQIHSFEDRSVWFCYTCAVYWSITTLATVGYGDLHATNIGEMLFSIAFMLFNMGLTSYIIGNITNLVVRETSNTFKMRDMVQRVSEFGRMNRLPEAMREQMLASVQLRFRTDEQLQQEMLSELPKAVRSGVMKHMFKSAIESCYLFQGVSDSLIVQLVAEMKAEFFPPKANVILEN…
OsKAT4	Os01g0718700	MAASRSELLRPAFGEPSPSLGPFVVNPHTCSYRWWQKFLIVLVLYTAWASPFELAMEKSASAALAVTELVVDAFFAVDIAVSFFVAYRDASTGLLVTDRKKIATRHLARPCLALDVASTIPLQMIYRIVSGKRQALYGLLNLLRLWRLRRVSKLFARLEKDIRFSYLWTRLIKLLYVTLFAVHFASCIYLWMAFHHKAKELTWIGSQFHGFEDRSVWFCYTCAVYWSITTLATVGYGDLHAANTGEMLFSIAFMLFNMGLTSYIIGNITNLVVHETTNTFKMRDMVQRTSVFGRTNRLPVAMREQMMESLQLRFRAEEQLQQEMLSELPKAVRSGIAQHMFRGAVQSCYLFQGVSDKLVLPLVAEMKAESFPPKADIILENEASTDCYIIVSGEVEVLT…
OsSKOR	Os06g0250600	MGRGIGSKRRVEDDDGENMPGRKKKEEEEEEEDDDGEEEYEVDVVRDRIGSSRGSRLALFGSDLRLGRFRPRRRRVAPVDGDDGIFQDFVIDPDNKWYRLWTRFILVWAVYSSFFTPLEFGFFRGLPRNLFFLDIAGQIAFLIDIVLRFFVAYRDPDTYRMVHNPTSIALRYCKSSFIFDLLGCFPWDAIYKACGSKEEVRYLLWIRLTRAMKVTEFFRSMEKDIRINYLFTRIVKLIVVELYCTHTAACIFYYLATTLPESMEGYTWIGSLQLGDYSYSHFREIDLTKRYMTSLYFAIVTMATVGYGDIHAVNVREMIFIMIYVSFDMILGAYLIGNMTALIVKGSRTERFRDKMKEVIRYMNRNKLGKDIREQIKGHLRLQYESSYTEASVLQDIPV…

## Sheet: Table S3
Table S3. The information of identified 14 motifs in OsShaker proteins.
Motif name	Motif sequence	E-value	width
Motif1	YWSITTLTTVGYGDLHAENTGEMLFSIAYMLFNLGLTAYJIGNMTNLVVH	9.1e-221	50
Motif2	RLWRLRRVSELFARLEKDIRFNYFWTRCVKLICVTLFAVHCAACFYYLLA	4e-180	50
Motif3	SVYLFQGVSDELILQLVTEMKAEYFPPKEDIILQNEAPTDVYIIVSGEVE	2.8e-136	50
Motif4	FGEIGVLCNIPQPFTIRTRKLCQLLRJSKAALLEIIQSNTADGTIIMNNL	4.3e-104	50
Motif5	TSRTRKFRDTIQAASEFAARNQLPERLKEQMLSHJCLKFRTESLNQQZML	3e-95	50
Motif6	GARGERSPKLRRFIISPYDRRYRLWETFLIVLVVYSAWVSPFELAFLR	3.3e-90	48
Motif7	VDAFFAIDIVLTFFVAYRDPKTYLLVDDPKKIALRYLSTWF	5.4e-85	41
Motif8	DRYPNPEKTWIGAVIPNFEERSLWIRYVT	1.9e-59	29
Motif9	KFGYAPTKILTVEGAEVDDIEVIRDGDHL	2.3e-41	29
Motif10	GMDPNESDHDGRTALHIAASKGNEDCVRLLLEQGADVNARDPEGNVPLWE	2.4e-36	50
Motif11	DELPKAIRSSIAQHLFFPVVZ	4.8e-25	21
Motif12	DVASTIPFQLIYRIVTGKLR	1.7e-19	20
Motif13	HYGGDVNAADRDGTTALHRAVADGNVQMARLLLEHGADVDAEDGNGWTP	4.1e-14	49
Motif14	DESKEAAHKMLPCKEPKRVLARGQLDNPTTLAFAASKGDLFLLPDLL	1.1e-14	47

## Sheet: Table S4
Table S4. The data of gene duplication type, Ka, Ks, and Ka/Ks ratio values of Oryza sativa and other one plant species.
Os vs Os
Chr	Gene ID	Gene name	Start	End	Chr	Gene ID	Gene name	Start	End	Selection pressure	Duplication type	Ka	Ks	Ka_Ks ratio	Time (MYA)
Os-01	Os01g0210700	OsKAT2	6017742	6022156	Os-02	Os02g0245800	OsSHAKER4	8244347	8248444	Purifying	Segmental	0.282647	1.60811	0.175763	1.14755e-09
Os vs Hv
Chr	Gene ID	Gene name	Start	End	Chr	Gene ID	Gene name	Start	End
Os-01	Os01g0648000	OsAKT1	26119741	26126165	Hv-chr3H	HORVU.MOREX.r3.3HG0275790	HORVU.MOREX.r3.3HG0275790	398424176	398431464
Os-05	Os05g0428700	OsAKT2	21039575	21042553	Hv-chr1H	HORVU.MOREX.r3.1HG0066800	HORVU.MOREX.r3.1HG0066800	435826628	435832401
Os-01	Os01g0210700	OsKAT2	6017742	6022156	Hv-chr3H	HORVU.MOREX.r3.3HG0246060	HORVU.MOREX.r3.3HG0246060	111750208	111754410
Os-01	Os01g0210700	OsKAT2	6017742	6022156	Hv-chr3H	HORVU.MOREX.r3.3HG0289840	HORVU.MOREX.r3.3HG0289840	492848472	492850946

## Sheet: Table S5
Table S5. Specific data on protein transmembrane structure analysis of OsShaker family members.
Protein name	Protein Length	Number of predicted TMHs	Exp number of AAs in TMHs	Exp number, first 60 AAs	Total prob of N-in
OsAKT1	935	5	106.29	0	0.99223
OsAKT2	566	3	61.0025	5.20401	0.39805
OsAKT3	907	5	116.802	0.13416	0.93304
OsKAT1	718	5	140.988	1.58415	0.94767
OsKAT2	601	6	121.022	17.604	0.88224
OsKAT3	610	6	130.339	11.0212	0.9882
OsKAT4	593	6	120.554	17.1535	0.92569
OsSKOR	858	5	110.699	0	0.99602
			*Expected number of amino acid residues in transmembrane helices (over 18, may contain transmembrane helices or signal peptides).	*The expected amount of amino acids in the transmembrane helix of the first 60 amino acids in the protein. If this number is greater than 0, the predicted transmembrane helix at the N-terminus may be a signal peptide.	*The total probability of N-term located on the cytoplasmic side of the membrane.

## Sheet: Table S6(1)
Table S6(1). Information of cis-elements identified in the promoters regions of OsSHAKER genes.
Gene name	Cis element	Sequence	Position	Length	Strand	Plant source	Cis element name
OsAKT1	ABRE	ACGTG	920	5	+	Arabidopsis thaliana	Hormone responsive elements
OsAKT1	ABRE	ACGTG	1811	5	+	Arabidopsis thaliana	Hormone responsive elements
OsAKT1	ABRE	GCCGCGTGGC	1837	9	+	Oryza sativa	Hormone responsive elements
OsAKT2	ABRE	ACGTG	9	5	-	Arabidopsis thaliana	Hormone responsive elements
OsAKT2	ABRE	CGCACGTGTC	227	9	+	Hordeum vulgare	Hormone responsive elements
OsAKT2	ABRE	ACGTG	229	5	-	Arabidopsis thaliana	Hormone responsive elements
OsAKT2	ABRE	ACGTG	419	5	+	Arabidopsis thaliana	Hormone responsive elements
OsAKT2	ABRE	ACGTG	663	5	+	Arabidopsis thaliana	Hormone responsive elements
OsAKT2	ABRE	ACGTG	1607	5	-	Arabidopsis thaliana	Hormone responsive elements
OsAKT2	ABRE	ACGTG	1861	5	+	Arabidopsis thaliana	Hormone responsive elements
OsSAKT3	ABRE	ACGTG	1455	5	+	Arabidopsis thaliana	Hormone responsive elements
OsKAT1	ABRE	CACGTG	376	6	+	Arabidopsis thaliana	Hormone responsive elements
OsKAT1	ABRE	ACGTG	377	5	+	Arabidopsis thaliana	Hormone responsive elements
OsKAT2	ABRE	ACGTG	813	5	-	Arabidopsis thaliana	Hormone responsive elements
OsKAT2	ABRE	CACGTG	907	6	+	Arabidopsis thaliana	Hormone responsive elements
OsKAT2	ABRE	ACGTG	908	5	+	Arabidopsis thaliana	Hormone responsive elements
OsKAT2	ABRE	ACGTG	1449	5	-	Arabidopsis thaliana	Hormone responsive elements
OsKAT3	ABRE	CACGTG	1124	6	-	Arabidopsis thaliana	Hormone responsive elements
OsKAT3	ABRE	ACGTG	1125	5	+	Arabidopsis thaliana	Hormone responsive elements
OsKAT3	ABRE	GCCGCGTGGC	1817	9	-	Oryza sativa	Hormone responsive elements
OsKAT4	ABRE	ACGTG	1676	5	-	Arabidopsis thaliana	Hormone responsive elements
OsSKOR	ABRE	ACGTG	275	5	+	Arabidopsis thaliana	Hormone responsive elements
OsSKOR	ABRE	ACGTG	538	5	+	Arabidopsis thaliana	Hormone responsive elements
OsSKOR	ABRE	CACGTG	999	6	-	Arabidopsis thaliana	Hormone responsive elements
OsSKOR	ABRE	ACGTG	1000	5	+	Arabidopsis thaliana	Hormone responsive elements
OsSKOR	ABRE	ACGTG	1098	5	+	Arabidopsis thaliana	Hormone responsive elements
OsSKOR	ABRE	ACGTG	1312	5	-	Arabidopsis thaliana	Hormone responsive elements
OsSKOR	ABRE	ACGTG	1655	5	-	Arabidopsis thaliana	Hormone responsive elements
OsSKOR	ABRE2	CCACGTGG	998	8	-	Zea mays	Hormone responsive elements
OsAKT2	ABRE3a	TACGTG	418	6	+	Zea mays	Hormone responsive elements
OsAKT2	ABRE3a	TACGTG	1607	6	-	Zea mays	Hormone responsive elements
OsAKT3	ABRE3a	TACGTG	1454	6	+	Zea mays	Hormone responsive elements
OsKAT2	ABRE3a	TACGTG	1449	6	-	Zea mays	Hormone responsive elements
OsSKOR	ABRE3a	TACGTG	1097	6	+	Zea mays	Hormone responsive elements
OsSKOR	ABRE3a	TACGTG	1312	6	-	Zea mays	Hormone responsive elements
OsSKOR	ABRE3a	TACGTG	1655	6	-	Zea mays	Hormone responsive elements
OsAKT2	ABRE4	CACGTA	418	6	-	Zea mays	Hormone responsive elements
OsAKT2	ABRE4	CACGTA	1607	6	+	Zea mays	Hormone responsive elements
OsAKT3	ABRE4	CACGTA	1454	6	-	Zea mays	Hormone responsive elements
OsKAT2	ABRE4	CACGTA	1449	6	+	Zea mays	Hormone responsive elements
OsSKOR	ABRE4	CACGTA	1097	6	-	Zea mays	Hormone responsive elements
OsSKOR	ABRE4	CACGTA	1312	6	+	Zea mays	Hormone responsive elements
OsSKOR	ABRE4	CACGTA	1655	6	+	Zea mays	Hormone responsive elements
OsAKT2	as-1	TGACG	597	5	+	Arabidopsis thaliana	Hormone responsive elements
OsAKT2	as-1	TGACG	1438	5	-	Arabidopsis thaliana	Hormone responsive elements
OsAKT2	as-1	TGACG	1787	5	+	Arabidopsis thaliana	Hormone responsive elements
OsKAT3	as-1	TGACG	213	5	+	Arabidopsis thaliana	Hormone responsive elements
OsKAT3	as-1	TGACG	1234	5	+	Arabidopsis thaliana	Hormone responsive elements
OsKAT4	as-1	TGACG	521	5	+	Arabidopsis thaliana	Hormone responsive elements
OsKAT4	as-1	TGACG	1678	5	-	Arabidopsis thaliana	Hormone responsive elements
OsKAT4	as-1	TGACG	1701	5	+	Arabidopsis thaliana	Hormone responsive elements
OsKAT4	as-1	TGACG	1806	5	+	Arabidopsis thaliana	Hormone responsive elements
OsAKT1	AuxRR-core	GGTCCAT	115	7	-	Nicotiana tabacum	Hormone responsive elements
OsAKT2	AuxRR-core	GGTCCAT	1057	7	+	Nicotiana tabacum	Hormone responsive elements
OsAKT2	AuxRR-core	GGTCCAT	1934	7	+	Nicotiana tabacum	Hormone responsive elements
OsKAT1	AuxRR-core	GGTCCAT	219	7	-	Nicotiana tabacum	Hormone responsive elements
OsKAT1	AuxRR-core	GGTCCAT	873	7	+	Nicotiana tabacum	Hormone responsive elements
OsAKT3	CARE	CAACTCCC	1857	8	+	Oryza sativa	Hormone responsive elements
OsSKOR	CARE	CAACTCAC	472	8	+	Oryza sativa	Hormone responsive elements
OsAKT2	CGTCA-motif	CGTCA	597	5	-	Hordeum vulgare	Hormone responsive elements
OsAKT2	CGTCA-motif	CGTCA	1438	5	+	Hordeum vulgare	Hormone responsive elements
OsAKT2	CGTCA-motif	CGTCA	1787	5	-	Hordeum vulgare	Hormone responsive elements
OsKAT3	CGTCA-motif	CGTCA	213	5	-	Hordeum vulgare	Hormone responsive elements
OsKAT3	CGTCA-motif	CGTCA	1234	5	-	Hordeum vulgare	Hormone responsive elements
OsKAT4	CGTCA-motif	CGTCA	521	5	-	Hordeum vulgare	Hormone responsive elements
OsKAT4	CGTCA-motif	CGTCA	1678	5	+	Hordeum vulgare	Hormone responsive elements
OsKAT4	CGTCA-motif	CGTCA	1701	5	-	Hordeum vulgare	Hormone responsive elements
OsKAT4	CGTCA-motif	CGTCA	1806	5	-	Hordeum vulgare	Hormone responsive elements
OsAKT1	ERE	ATTTCATA	568	8	-	Nicotiana glutinos	Hormone responsive elements
OsAKT1	ERE	ATTTCATA	1039	8	+	Nicotiana glutinos	Hormone responsive elements
OsAKT3	ERE	ATTTTAAA	5	8	+	Nicotiana glutinos	Hormone responsive elements
OsKAT1	ERE	ATTTTAAA	482	8	-	Nicotiana glutinos	Hormone responsive elements
OsKAT1	ERE	ATTTTAAA	1917	8	-	Nicotiana glutinos	Hormone responsive elements
OsKAT3	ERE	ATTTTAAA	701	8	+	Nicotiana glutinos	Hormone responsive elements
OsKAT3	ERE	ATTTCATA	1530	8	+	Nicotiana glutinos	Hormone responsive elements
OsKAT4	ERE	ATTTTAAA	1019	8	+	Nicotiana glutinos	Hormone responsive elements
OsKAT4	ERE	ATTTTAAA	1021	8	-	Nicotiana glutinos	Hormone responsive elements
OsKAT1	GARE-motif	TCTGTTG	1679	7	-	Brassica oleracea	Hormone responsive elements
OsAKT1	TATC-box	TATCCCA	615	7	-	Oryza sativa	Hormone responsive elements
OsAKT3	TATC-box	TATCCCA	464	7	+	Oryza sativa	Hormone responsive elements
OsAKT3	TATC-box	TATCCCA	912	7	+	Oryza sativa	Hormone responsive elements
OsKAT1	TATC-box	TATCCCA	110	7	-	Oryza sativa	Hormone responsive elements
OsKAT2	TATC-box	TATCCCA	1533	7	-	Oryza sativa	Hormone responsive elements
OsAKT2	TGACG-motif	TGACG	597	5	+	Hordeum vulgare	Hormone responsive elements
OsAKT2	TGACG-motif	TGACG	1438	5	-	Hordeum vulgare	Hormone responsive elements
OsAKT2	TGACG-motif	TGACG	1787	5	+	Hordeum vulgare	Hormone responsive elements
OsKAT3	TGACG-motif	TGACG	213	5	+	Hordeum vulgare	Hormone responsive elements
OsKAT3	TGACG-motif	TGACG	1234	5	+	Hordeum vulgare	Hormone responsive elements
OsKAT4	TGACG-motif	TGACG	521	5	+	Hordeum vulgare	Hormone responsive elements
OsKAT4	TGACG-motif	TGACG	1678	5	-	Hordeum vulgare	Hormone responsive elements
OsKAT4	TGACG-motif	TGACG	1701	5	+	Hordeum vulgare	Hormone responsive elements
OsKAT4	TGACG-motif	TGACG	1806	5	+	Hordeum vulgare	Hormone responsive elements
OsAKT1	TGA-element	AACGAC	1254	6	+	Brassica oleracea	Hormone responsive elements
OsAKT2	TGA-element	AACGAC	1208	6	-	Brassica oleracea	Hormone responsive elements
OsAKT2	TGA-element	AACGAC	1318	6	-	Brassica oleracea	Hormone responsive elements
OsAKT3	TGA-element	AACGAC	39	6	+	Brassica oleracea	Hormone responsive elements
OsKAT4	TGA-element	AACGAC	1357	6	-	Brassica oleracea	Hormone responsive elements
OsKAT4	TGA-element	AACGAC	1435	6	+	Brassica oleracea	Hormone responsive elements
OsKAT4	TGA-element	AACGAC	1889	6	-	Brassica oleracea	Hormone responsive elements
OsSKOR	TGA-element	AACGAC	957	6	+	Brassica oleracea	Hormone responsive elements
OsKAT1	ACE	GACACGTATG	285	9	+	Petroselinum crispum	Light responsive elements
OsKAT2	ACE	CTAACGTATT	61	10	+	Petroselinum crispum	Light responsive elements
OsAKT1	AE-box	AGAAACAA	1322	8	-	Arabidopsis thaliana	Light responsive elements
OsAKT2	AE-box	AGAAACAA	1189	8	-	Arabidopsis thaliana	Light responsive elements
OsKAT2	AE-box	AGAAACAA	894	8	+	Arabidopsis thaliana	Light responsive elements
OsKAT1	ATC-motif	AGTAATCT	1284	8	-	Spinacia oleracea	Light responsive elements
OsKAT1	ATC-motif	AGCTATCCA	1492	9	+	Arabidopsis thaliana	Light responsive elements
OsAKT2	Box 4	ATTAAT	777	6	+	Petroselinum crispum	Light responsive elements
OsAKT3	Box 4	ATTAAT	145	6	+	Petroselinum crispum	Light responsive elements
OsAKT3	Box 4	ATTAAT	846	6	+	Petroselinum crispum	Light responsive elements
OsAKT3	Box 4	ATTAAT	870	6	+	Petroselinum crispum	Light responsive elements
OsAKT3	Box 4	ATTAAT	1621	6	-	Petroselinum crispum	Light responsive elements
OsAKT3	Box 4	ATTAAT	1818	6	-	Petroselinum crispum	Light responsive elements
OsKAT1	Box 4	ATTAAT	1504	6	-	Petroselinum crispum	Light responsive elements
OsKAT2	Box 4	ATTAAT	26	6	+	Petroselinum crispum	Light responsive elements
OsKAT3	Box 4	ATTAAT	885	6	+	Petroselinum crispum	Light responsive elements
OsKAT3	Box 4	ATTAAT	1479	6	-	Petroselinum crispum	Light responsive elements
OsKAT4	Box 4	ATTAAT	53	6	+	Petroselinum crispum	Light responsive elements
OsKAT4	Box 4	ATTAAT	471	6	+	Petroselinum crispum	Light responsive elements
OsSKOR	Box 4	ATTAAT	166	6	+	Petroselinum crispum	Light responsive elements
OsAKT2	GATA-motif	AAGGATAAGG	382	9	-	Solanum tuberosum	Light responsive elements
OsAKT3	GATA-motif	GATAGGG	231	7	-	Pisum sativum	Light responsive elements
OsKAT1	GATA-motif	GATAGGG	279	7	+	Pisum sativum	Light responsive elements
OsSKOR	GATA-motif	GATAGGA	1612	7	+	Arabidopsis thaliana	Light responsive elements
OsSKOR	GATA-motif	AAGGATAAGG	1703	9	+	Solanum tuberosum	Light responsive elements
OsAKT1	G-Box	CACGTG	919	6	+	Arabidopsis thaliana	Light responsive elements
OsAKT1	G-Box	ACACGTG(G/t)CACC	1809	10.5	+	Lycopersicon esculentum	Light responsive elements
OsAKT1	G-Box	CACGTG	919	6	+	Pisum sativum	Light responsive elements
OsAKT1	G-Box	CACGTT	1810	6	-	Pisum sativum	Light responsive elements
OsAKT2	G-Box	CACGTT	9	6	+	Pisum sativum	Light responsive elements
OsAKT2	G-Box	CACGTT	662	6	-	Pisum sativum	Light responsive elements
OsAKT2	G-Box	CACGTC	229	6	+	Zea mays	Light responsive elements
OsAKT2	G-Box	CCACGTAA	417	8	-	Brassica napus	Light responsive elements
OsAKT2	G-Box	TACGTG	418	6	+	Arabidopsis thaliana	Light responsive elements
OsAKT2	G-Box	CACGAC	624	6	-	Zea mays	Light responsive elements
OsAKT2	G-Box	CACGAC	916	6	-	Zea mays	Light responsive elements
OsAKT2	G-Box	CACGAC	965	6	-	Zea mays	Light responsive elements
OsAKT2	G-Box	TAACACGTAG	1604	9	+	Brassica oleracea	Light responsive elements
OsAKT2	G-Box	TACGTG	1607	6	-	Arabidopsis thaliana	Light responsive elements
OsAKT2	G-Box	CACGTC	1860	6	-	Zea mays	Light responsive elements
OsAKT3	G-Box	TACGTG	1454	6	+	Arabidopsis thaliana	Light responsive elements
OsKAT1	G-Box	CACGTG	376	6	+	Arabidopsis thaliana	Light responsive elements
OsKAT1	G-Box	CACGTG	376	6	+	Pisum sativum	Light responsive elements
OsKAT2	G-Box	CACGTG	907	6	+	Pisum sativum	Light responsive elements
OsKAT2	G-Box	CACGTC	813	6	+	Zea mays	Light responsive elements
OsKAT2	G-Box	CACGTG	907	6	+	Arabidopsis thaliana	Light responsive elements
OsKAT2	G-Box	TACGTG	1449	6	-	Arabidopsis thaliana	Light responsive elements
OsKAT3	G-Box	CACGTG	1124	6	-	Pisum sativum	Light responsive elements
OsKAT3	G-Box	CACGAC	119	6	-	Zea mays	Light responsive elements
OsKAT3	G-Box	CACGTG	1124	6	-	Arabidopsis thaliana	Light responsive elements
OsKAT4	G-Box	CACGTC	1676	6	+	Zea mays	Light responsive elements
OsSKOR	G-Box	CACGTT	274	6	-	Pisum sativum	Light responsive elements
OsSKOR	G-Box	CACGTG	999	6	-	Pisum sativum	Light responsive elements
OsSKOR	G-Box	CACGTC	537	6	-	Zea mays	Light responsive elements
OsSKOR	G-Box	GCCACGTGGA	997	9	+	Arabidopsis thaliana	Light responsive elements
OsSKOR	G-Box	CACGTG	999	6	-	Arabidopsis thaliana	Light responsive elements
OsSKOR	G-Box	TACGTG	1097	6	+	Arabidopsis thaliana	Light responsive elements
OsSKOR	G-Box	CCACGTAA	1311	8	+	Brassica napus	Light responsive elements
OsSKOR	G-Box	TACGTG	1312	6	-	Arabidopsis thaliana	Light responsive elements
OsSKOR	G-Box	TAACACGTAG	1367	9	+	Brassica oleracea	Light responsive elements
OsSKOR	G-Box	TACGTG	1655	6	-	Arabidopsis thaliana	Light responsive elements
OsAKT3	GT1-motif	GGTTAA	427	6	+	Arabidopsis thaliana	Light responsive elements
OsKAT1	GT1-motif	GGTTAA	560	6	-	Arabidopsis thaliana	Light responsive elements
OsKAT1	GT1-motif	GGTTAA	1434	6	-	Arabidopsis thaliana	Light responsive elements
OsKAT2	GT1-motif	GGTTAAT	1051	7	-	Avena sativa	Light responsive elements
OsKAT2	GT1-motif	GGTTAA	1052	6	-	Arabidopsis thaliana	Light responsive elements
OsKAT2	GT1-motif	GGTTAA	1323	6	+	Arabidopsis thaliana	Light responsive elements
OsKAT4	GT1-motif	GGTTAA	1893	6	-	Arabidopsis thaliana	Light responsive elements
OsSKOR	GT1-motif	GGTTAAT	1531	7	+	Avena sativa	Light responsive elements
OsAKT1	Sp1	GGGCGG	1900	6	-	Oryza sativa	Light responsive elements
OsAKT1	Sp1	GGGCGG	1916	6	-	Oryza sativa	Light responsive elements
OsAKT2	Sp1	GGGCGG	87	6	+	Oryza sativa	Light responsive elements
OsAKT2	TCCC-motif	TCTCCCT	1454	7	-	Spinacia oleracea	Light responsive elements
OsAKT2	TCCC-motif	TCTCCCT	1852	7	-	Spinacia oleracea	Light responsive elements
OsAKT3	TCCC-motif	TCTCCCT	1400	7	-	Spinacia oleracea	Light responsive elements
OsKAT4	TCCC-motif	TCTCCCT	687	7	+	Spinacia oleracea	Light responsive elements
OsAKT1	TCT-motif	TCTTAC	1659	6	-	Arabidopsis thaliana	Light responsive elements
OsAKT3	TCT-motif	TCTTAC	1755	6	-	Arabidopsis thaliana	Light responsive elements
OsKAT4	TCT-motif	TCTTAC	587	6	+	Arabidopsis thaliana	Light responsive elements
OsKAT4	TCT-motif	TCTTAC	1240	6	-	Arabidopsis thaliana	Light responsive elements
OsSKOR	TCT-motif	TCTTAC	391	6	+	Arabidopsis thaliana	Light responsive elements
OsSKOR	TCT-motif	TCTTAC	416	6	+	Arabidopsis thaliana	Light responsive elements
OsAKT3	CCAAT-box	CAACGG	1787	6	+	Hordeum vulgare	Promoter and Site-binding related elements
OsKAT1	CCAAT-box	CAACGG	1864	6	-	Hordeum vulgare	Promoter and Site-binding related elements
OsKAT3	CCAAT-box	CAACGG	1171	6	+	Hordeum vulgare	Promoter and Site-binding related elements
OsKAT1	CTAG-motif	ACTAGCAGAA	1289	9	+	Avena sativa	Promoter and Site-binding related elements
OsAKT1	MBS	CAACTG	43	6	+	Arabidopsis thaliana	Promoter and Site-binding related elements
OsAKT2	MBS	CAACTG	409	6	+	Arabidopsis thaliana	Promoter and Site-binding related elements
OsAKT2	MBS	CAACTG	832	6	+	Arabidopsis thaliana	Promoter and Site-binding related elements
OsKAT1	MBS	CAACTG	1090	6	+	Arabidopsis thaliana	Promoter and Site-binding related elements
OsKAT2	MBS	CAACTG	1179	6	+	Arabidopsis thaliana	Promoter and Site-binding related elements
OsKAT2	MBS	CAACTG	1401	6	+	Arabidopsis thaliana	Promoter and Site-binding related elements
OsSKOR	MBS	CAACTG	512	6	+	Arabidopsis thaliana	Promoter and Site-binding related elements
OsKAT2	MRE	AACCTAA	966	7	+	Petroselinum crispum	Promoter and Site-binding related elements
OsAKT1	AP-1	TGAGTTAG	190	8	-	Arabidopsis thaliana	Stress-related elements
OsKAT2	AP-1	TGAGTTAG	722	8	+	Arabidopsis thaliana	Stress-related elements
OsAKT1	ARE	AAACCA	1054	6	-	Zea mays	Stress-related elements
OsAKT2	ARE	AAACCA	368	6	-	Zea mays	Stress-related elements
OsAKT2	ARE	AAACCA	609	6	-	Zea mays	Stress-related elements
OsAKT2	ARE	AAACCA	762	6	+	Zea mays	Stress-related elements
OsAKT2	ARE	AAACCA	1292	6	-	Zea mays	Stress-related elements
OsAKT3	ARE	AAACCA	190	6	+	Zea mays	Stress-related elements
OsAKT3	ARE	AAACCA	1558	6	+	Zea mays	Stress-related elements
OsKAT1	ARE	AAACCA	293	6	-	Zea mays	Stress-related elements
OsKAT2	ARE	AAACCA	54	6	-	Zea mays	Stress-related elements
OsKAT2	ARE	AAACCA	1870	6	-	Zea mays	Stress-related elements
OsKAT2	ARE	AAACCA	1927	6	+	Zea mays	Stress-related elements
OsKAT2	ARE	AAACCA	1990	6	+	Zea mays	Stress-related elements
OsKAT3	ARE	AAACCA	937	6	-	Zea mays	Stress-related elements
OsKAT4	ARE	AAACCA	218	6	-	Zea mays	Stress-related elements
OsKAT4	ARE	AAACCA	576	6	-	Zea mays	Stress-related elements
OsKAT4	ARE	AAACCA	1057	6	-	Zea mays	Stress-related elements
OsKAT4	ARE	AAACCA	1114	6	+	Zea mays	Stress-related elements
OsKAT4	ARE	AAACCA	1629	6	-	Zea mays	Stress-related elements
OsKAT4	ARE	AAACCA	1993	6	-	Zea mays	Stress-related elements
OsSKOR	ARE	AAACCA	438	6	-	Zea mays	Stress-related elements
OsSKOR	ARE	AAACCA	812	6	+	Zea mays	Stress-related elements
OsSKOR	ARE	AAACCA	1688	6	+	Zea mays	Stress-related elements
OsAKT2	DRE core	GCCGAC	103	6	+	Arabidopsis thaliana	Stress-related elements
OsAKT2	DRE core	GCCGAC	1260	6	+	Arabidopsis thaliana	Stress-related elements
OsAKT2	DRE core	GCCGAC	1957	6	-	Arabidopsis thaliana	Stress-related elements
OsAKT3	DRE core	GCCGAC	1571	6	-	Arabidopsis thaliana	Stress-related elements
OsKAT1	DRE core	GCCGAC	1805	6	+	Arabidopsis thaliana	Stress-related elements
OsKAT3	DRE core	GCCGAC	1733	6	+	Arabidopsis thaliana	Stress-related elements
OsKAT3	DRE core	GCCGAC	1803	6	-	Arabidopsis thaliana	Stress-related elements
OsSKOR	DRE1	ACCGAGA	1154	7	-	Zea mays	Stress-related elements
OsAKT1	GC-motif	CCCCCG	1819	6	+	Zea mays	Stress-related elements
OsSKOR	GC-motif	CCCCCG	1985	6	+	Zea mays	Stress-related elements
OsSKOR	LTR	CCGAAA	484	6	-	Hordeum vulgare	Stress-related elements
OsSKOR	LTR	CCGAAA	527	6	-	Hordeum vulgare	Stress-related elements
OsAKT1	MYB	CAACTG	43	6	+	Arabidopsis thaliana	Stress-related elements
OsAKT1	MYB	CAACCA	773	6	+	Arabidopsis thaliana	Stress-related elements
OsAKT1	MYB	TAACCA	816	6	+	Arabidopsis thaliana	Stress-related elements
OsAKT1	MYB	CAACCA	826	6	+	Arabidopsis thaliana	Stress-related elements
OsAKT1	MYB	CAACCA	871	6	+	Arabidopsis thaliana	Stress-related elements
OsAKT2	MYB	CAACTG	409	6	+	Arabidopsis thaliana	Stress-related elements
OsAKT2	MYB	CAACTG	832	6	+	Arabidopsis thaliana	Stress-related elements
OsAKT2	MYB	TAACTG	1597	6	+	Arabidopsis thaliana	Stress-related elements
OsAKT3	MYB	TAACCA	426	6	-	Arabidopsis thaliana	Stress-related elements
OsKAT1	MYB	TAACCA	561	6	+	Arabidopsis thaliana	Stress-related elements
OsKAT1	MYB	CAACCA	1590	6	-	Arabidopsis thaliana	Stress-related elements
OsKAT1	MYB	CAACCA	1649	6	-	Arabidopsis thaliana	Stress-related elements
OsKAT1	MYB	CAACAG	1664	6	-	Arabidopsis thaliana	Stress-related elements
OsKAT1	MYB	CAACAG	1679	6	+	Arabidopsis thaliana	Stress-related elements
OsKAT1	MYB	TAACTG	796	6	-	Arabidopsis thaliana	Stress-related elements
OsKAT1	MYB	CAACTG	1090	6	+	Arabidopsis thaliana	Stress-related elements
OsKAT2	MYB	CAACTG	1179	6	+	Arabidopsis thaliana	Stress-related elements
OsKAT2	MYB	CAACTG	1401	6	+	Arabidopsis thaliana	Stress-related elements
OsKAT2	MYB	TAACTG	1437	6	-	Arabidopsis thaliana	Stress-related elements
OsKAT2	MYB	CAACAG	497	6	+	Arabidopsis thaliana	Stress-related elements
OsKAT2	MYB	TAACCA	1053	6	+	Arabidopsis thaliana	Stress-related elements
OsKAT2	MYB	TAACCA	1322	6	-	Arabidopsis thaliana	Stress-related elements
OsKAT2	MYB	TAACCA	1833	6	+	Arabidopsis thaliana	Stress-related elements
OsKAT2	MYB	CAACCA	1837	6	+	Arabidopsis thaliana	Stress-related elements
OsKAT3	MYB	TAACCA	278	6	-	Arabidopsis thaliana	Stress-related elements
OsKAT3	MYB	TAACCA	583	6	-	Arabidopsis thaliana	Stress-related elements
OsKAT3	MYB	CAACCA	1016	6	-	Arabidopsis thaliana	Stress-related elements
OsKAT3	MYB	CAACCA	1673	6	-	Arabidopsis thaliana	Stress-related elements
OsKAT3	MYB	CAACCA	1692	6	-	Arabidopsis thaliana	Stress-related elements
OsKAT4	MYB	TAACTG	66	6	-	Arabidopsis thaliana	Stress-related elements
OsKAT4	MYB	TAACTG	79	6	+	Arabidopsis thaliana	Stress-related elements
OsKAT4	MYB	CAACAG	1036	6	-	Arabidopsis thaliana	Stress-related elements
OsKAT4	MYB	TAACCA	1204	6	-	Arabidopsis thaliana	Stress-related elements
OsKAT4	MYB	TAACCA	1224	6	-	Arabidopsis thaliana	Stress-related elements
OsKAT4	MYB	CAACCA	1273	6	+	Arabidopsis thaliana	Stress-related elements
OsSKOR	MYB	TAACCA	1530	6	-	Arabidopsis thaliana	Stress-related elements
OsSKOR	MYB	CAACTG	512	6	+	Arabidopsis thaliana	Stress-related elements
OsAKT3	MYB recognition site	CCGTTG	1787	6	-	Arabidopsis thaliana	Stress-related elements
OsKAT1	MYB recognition site	CCGTTG	1864	6	+	Arabidopsis thaliana	Stress-related elements
OsKAT3	MYB recognition site	CCGTTG	1171	6	-	Arabidopsis thaliana	Stress-related elements
OsAKT1	MYC	CATTTG	218	6	+	Arabidopsis thaliana	Stress-related elements
OsAKT1	MYC	CATGTG	393	6	+	Arabidopsis thaliana	Stress-related elements
OsAKT1	MYC	CAATTG	1341	6	-	Arabidopsis thaliana	Stress-related elements
OsAKT2	MYC	CATTTG	288	6	+	Arabidopsis thaliana	Stress-related elements
OsAKT2	MYC	CATGTG	537	6	+	Arabidopsis thaliana	Stress-related elements
OsAKT2	MYC	CATGTG	925	6	+	Arabidopsis thaliana	Stress-related elements
OsAKT3	MYC	TCTCTTA	753	7	+	Arabidopsis thaliana	Stress-related elements
OsAKT3	MYC	TCTCTTA	996	7	-	Arabidopsis thaliana	Stress-related elements
OsAKT3	MYC	TCTCTTA	1756	7	-	Arabidopsis thaliana	Stress-related elements
OsAKT3	MYC	CATGTG	88	6	-	Arabidopsis thaliana	Stress-related elements
OsAKT3	MYC	CATTTG	664	6	+	Arabidopsis thaliana	Stress-related elements
OsAKT3	MYC	CATTTG	917	6	-	Arabidopsis thaliana	Stress-related elements
OsAKT3	MYC	CATTTG	1578	6	+	Arabidopsis thaliana	Stress-related elements
OsAKT3	MYC	CAATTG	1909	6	-	Arabidopsis thaliana	Stress-related elements
OsKAT1	MYC	CATGTG	709	6	+	Arabidopsis thaliana	Stress-related elements
OsKAT1	MYC	CATTTG	1330	6	+	Arabidopsis thaliana	Stress-related elements
OsKAT1	MYC	CATGTG	1342	6	+	Arabidopsis thaliana	Stress-related elements
OsKAT1	MYC	CAATTG	1519	6	-	Arabidopsis thaliana	Stress-related elements
OsKAT1	MYC	CATTTG	1645	6	-	Arabidopsis thaliana	Stress-related elements
OsKAT1	MYC	CATGTG	1951	6	+	Arabidopsis thaliana	Stress-related elements
OsKAT2	MYC	CATTTG	10	6	+	Arabidopsis thaliana	Stress-related elements
OsKAT2	MYC	CATGTG	672	6	+	Arabidopsis thaliana	Stress-related elements
OsKAT3	MYC	CAATTG	904	6	+	Arabidopsis thaliana	Stress-related elements
OsKAT3	MYC	CATTTG	916	6	-	Arabidopsis thaliana	Stress-related elements
OsKAT3	MYC	CATGTG	1257	6	-	Arabidopsis thaliana	Stress-related elements
OsKAT3	MYC	CATGTG	1275	6	+	Arabidopsis thaliana	Stress-related elements
OsKAT3	MYC	CATGTG	1639	6	-	Arabidopsis thaliana	Stress-related elements
OsKAT4	MYC	TCTCTTA	1241	7	-	Arabidopsis thaliana	Stress-related elements
OsKAT4	MYC	CATGTG	149	6	-	Arabidopsis thaliana	Stress-related elements
OsKAT4	MYC	CATTTG	487	6	-	Arabidopsis thaliana	Stress-related elements
OsKAT4	MYC	CATGTG	608	6	+	Arabidopsis thaliana	Stress-related elements
OsSKOR	MYC	CATGTG	1171	6	+	Arabidopsis thaliana	Stress-related elements
OsSKOR	MYC	TCTCTTA	414	7	+	Arabidopsis thaliana	Stress-related elements
OsAKT1	STRE	AGGGG	213	5	+	Arabidopsis thaliana	Stress-related elements
OsAKT1	STRE	AGGGG	632	5	-	Arabidopsis thaliana	Stress-related elements
OsAKT1	STRE	AGGGG	1670	5	+	Arabidopsis thaliana	Stress-related elements
OsAKT1	STRE	AGGGG	1859	5	+	Arabidopsis thaliana	Stress-related elements
OsAKT1	STRE	AGGGG	1949	5	-	Arabidopsis thaliana	Stress-related elements
OsAKT1	STRE	AGGGG	1954	5	-	Arabidopsis thaliana	Stress-related elements
OsAKT3	STRE	AGGGG	683	5	+	Arabidopsis thaliana	Stress-related elements
OsKAT2	STRE	AGGGG	154	5	-	Arabidopsis thaliana	Stress-related elements
OsKAT2	STRE	AGGGG	171	5	-	Arabidopsis thaliana	Stress-related elements
OsKAT2	STRE	AGGGG	1653	5	+	Arabidopsis thaliana	Stress-related elements
OsKAT3	STRE	AGGGG	338	5	+	Arabidopsis thaliana	Stress-related elements
OsKAT3	STRE	AGGGG	679	5	+	Arabidopsis thaliana	Stress-related elements
OsKAT3	STRE	AGGGG	767	5	+	Arabidopsis thaliana	Stress-related elements
OsKAT3	STRE	AGGGG	857	5	+	Arabidopsis thaliana	Stress-related elements
OsKAT4	STRE	AGGGG	1191	5	-	Arabidopsis thaliana	Stress-related elements
OsKAT4	STRE	AGGGG	1414	5	+	Arabidopsis thaliana	Stress-related elements
OsKAT4	STRE	AGGGG	1786	5	+	Arabidopsis thaliana	Stress-related elements
OsSKOR	STRE	AGGGG	639	5	+	Arabidopsis thaliana	Stress-related elements
OsSKOR	STRE	AGGGG	720	5	+	Arabidopsis thaliana	Stress-related elements
OsSKOR	STRE	AGGGG	1961	5	-	Arabidopsis thaliana	Stress-related elements
OsAKT3	TC-rich repeats	ATTCTCTAAC	306	9	+	Nicotiana tabacum	Stress-related elements
OsAKT3	TC-rich repeats	ATTCTCTAAC	1755	9	-	Nicotiana tabacum	Stress-related elements
OsKAT4	TC-rich repeats	GTTTTCTTAC	583	9	+	Nicotiana tabacum	Stress-related elements
OsKAT4	TC-rich repeats	GTTTTCTTAC	1145	9	-	Nicotiana tabacum	Stress-related elements
OsSKOR	TC-rich repeats	ATTCTCTAAC	1400	9	-	Nicotiana tabacum	Stress-related elements
OsAKT1	W box	TTGACC	971	6	+	Arabidopsis thaliana	Stress-related elements
OsAKT1	W box	TTGACC	1438	6	+	Arabidopsis thaliana	Stress-related elements
OsAKT2	W box	TTGACC	1510	6	-	Arabidopsis thaliana	Stress-related elements
OsAKT3	W box	TTGACC	1013	6	-	Arabidopsis thaliana	Stress-related elements
OsKAT1	W box	TTGACC	1933	6	+	Arabidopsis thaliana	Stress-related elements
OsKAT2	W box	TTGACC	245	6	+	Arabidopsis thaliana	Stress-related elements
OsKAT2	W box	TTGACC	494	6	-	Arabidopsis thaliana	Stress-related elements
OsKAT3	W box	TTGACC	1061	6	-	Arabidopsis thaliana	Stress-related elements
OsKAT3	W box	TTGACC	1158	6	-	Arabidopsis thaliana	Stress-related elements
OsKAT3	W box	TTGACC	1168	6	-	Arabidopsis thaliana	Stress-related elements
OsKAT3	W box	TTGACC	1218	6	-	Arabidopsis thaliana	Stress-related elements
OsKAT3	W box	TTGACC	1415	6	+	Arabidopsis thaliana	Stress-related elements
OsKAT4	W box	TTGACC	767	6	+	Arabidopsis thaliana	Stress-related elements
OsKAT4	W box	TTGACC	812	6	+	Arabidopsis thaliana	Stress-related elements
OsAKT2	WRE3	CCACCT	59	6	-	Pisum sativum	Stress-related elements
OsAKT2	WRE3	CCACCT	98	6	-	Pisum sativum	Stress-related elements
OsKAT3	WRE3	CCACCT	1811	6	-	Pisum sativum	Stress-related elements
OsKAT3	WRE3	CCACCT	1991	6	-	Pisum sativum	Stress-related elements
OsAKT2	WUN-motif	TAATTACTC	308	9	+	Nicotiana glutinosa	Stress-related elements
OsKAT4	WUN-motif	AAATTTCTT	34	9	-	Nicotiana glutinosa	Stress-related elements
OsKAT4	WUN-motif	AAATTTCCT	286	9	-	Brassica oleracea	Stress-related elements
OsSKOR	AACA_motif	TAACAAACTCCA	698	11	+	Oryza sativa	Tissue and Development related elements
OsAKT3	AAGAA-motif	gGTAAAGAAA	428	9	+	Avena sativa	Tissue and Development related elements
OsAKT3	AAGAA-motif	GAAAGAA	1263	7	-	Avena sativa	Tissue and Development related elements
OsKAT2	AAGAA-motif	GAAAGAA	1889	7	+	Avena sativa	Tissue and Development related elements
OsKAT2	AAGAA-motif	GAAAGAA	1975	7	-	Avena sativa	Tissue and Development related elements
OsKAT3	AAGAA-motif	GAAAGAA	346	7	-	Avena sativa	Tissue and Development related elements
OsKAT3	AAGAA-motif	GAAAGAA	752	7	-	Avena sativa	Tissue and Development related elements
OsSKOR	AAGAA-motif	GAAAGAA	646	7	+	Avena sativa	Tissue and Development related elements
OsSKOR	AAGAA-motif	gGTAAAGAAA	963	9	-	Avena sativa	Tissue and Development related elements
OsSKOR	AAGAA-motif	gGTAAAGAAA	1757	9	-	Avena sativa	Tissue and Development related elements
OsAKT1	A-box	CCGTCC	1795	6	+	Petroselinum crispum	Tissue and Development related elements
OsAKT1	A-box	CCGTCC	1869	6	+	Petroselinum crispum	Tissue and Development related elements
OsAKT1	A-box	CCGTCC	1912	6	+	Petroselinum crispum	Tissue and Development related elements
OsKAT1	A-box	CCGTCC	1318	6	+	Petroselinum crispum	Tissue and Development related elements
OsKAT3	A-box	CCGTCC	1373	6	+	Petroselinum crispum	Tissue and Development related elements
OsSKOR	A-box	AATAACAAACTCC	696	12	+	Oryza sativa	Tissue and Development related elements
OsSKOR	A-box	CCGTCC	1484	6	-	Petroselinum crispum	Tissue and Development related elements
OsSKOR	A-box	CCGTCC	1547	6	-	Petroselinum crispum	Tissue and Development related elements
OsAKT1	ABRE	CACGTG	919	6	+	Arabidopsis thaliana	Tissue and Development related elements
OsSKOR	AC-I	(T/C)C(T/C)(C/T)ACC(T/C)ACC	1895	8.5	+	Phaseolus vulgaris	Tissue and Development related elements
OsAKT1	CAT-box	GCCACT	260	6	+	Arabidopsis thaliana	Tissue and Development related elements
OsAKT1	CAT-box	GCCACT	302	6	-	Arabidopsis thaliana	Tissue and Development related elements
OsAKT3	CAT-box	GCCACT	633	6	+	Arabidopsis thaliana	Tissue and Development related elements
OsAKT3	CAT-box	GCCACT	1865	6	+	Arabidopsis thaliana	Tissue and Development related elements
OsKAT1	CAT-box	GCCACT	1406	6	+	Arabidopsis thaliana	Tissue and Development related elements
OsKAT1	CAT-box	GCCACT	1524	6	+	Arabidopsis thaliana	Tissue and Development related elements
OsKAT3	CAT-box	GCCACT	594	6	-	Arabidopsis thaliana	Tissue and Development related elements
OsSKOR	CAT-box	GCCACT	344	6	+	Arabidopsis thaliana	Tissue and Development related elements
OsSKOR	CAT-box	GCCACT	379	6	+	Arabidopsis thaliana	Tissue and Development related elements
OsSKOR	CAT-box	GCCACT	1737	6	+	Arabidopsis thaliana	Tissue and Development related elements
OsAKT1	CCGTCC motif	CCGTCC	1795	6	+	Nicotiana tabacum	Tissue and Development related elements
OsAKT1	CCGTCC motif	CCGTCC	1869	6	+	Nicotiana tabacum	Tissue and Development related elements
OsAKT1	CCGTCC motif	CCGTCC	1912	6	+	Nicotiana tabacum	Tissue and Development related elements
OsKAT1	CCGTCC motif	CCGTCC	1318	6	+	Nicotiana tabacum	Tissue and Development related elements
OsKAT3	CCGTCC motif	CCGTCC	1373	6	+	Nicotiana tabacum	Tissue and Development related elements
OsSKOR	CCGTCC motif	CCGTCC	1484	6	-	Nicotiana tabacum	Tissue and Development related elements
OsSKOR	CCGTCC motif	CCGTCC	1547	6	-	Nicotiana tabacum	Tissue and Development related elements
OsAKT1	CCGTCC-box	CCGTCC	1795	6	+	Petroselinum hortense	Tissue and Development related elements
OsAKT1	CCGTCC-box	CCGTCC	1869	6	+	Petroselinum hortense	Tissue and Development related elements
OsAKT1	CCGTCC-box	CCGTCC	1912	6	+	Petroselinum hortense	Tissue and Development related elements
OsKAT1	CCGTCC-box	CCGTCC	1318	6	+	Petroselinum hortense	Tissue and Development related elements
OsKAT3	CCGTCC-box	CCGTCC	1373	6	+	Petroselinum hortense	Tissue and Development related elements
OsSKOR	CCGTCC-box	CCGTCC	1484	6	-	Petroselinum hortense	Tissue and Development related elements
OsSKOR	CCGTCC-box	CCGTCC	1547	6	-	Petroselinum hortense	Tissue and Development related elements
OsAKT2	circadian	CAAAGATATC	1367	9	+	Lycopersicon esculentum	Tissue and Development related elements
OsAKT3	circadian	CAAAGATATC	1692	9	-	Lycopersicon esculentum	Tissue and Development related elements
OsKAT3	circadian	CAAAGATATC	998	9	-	Lycopersicon esculentum	Tissue and Development related elements
OsAKT1	dOCT	CTCGGATC	1762	8	-	Zea mays	Tissue and Development related elements
OsAKT2	GCN4_motif	TGAGTCA	565	7	-	Oryza sativa	Tissue and Development related elements
OsAKT3	GCN4_motif	TGAGTCA	273	7	-	Oryza sativa	Tissue and Development related elements
OsKAT4	HD-Zip 1	CAAT(A/T)ATTG	773	8.5	+	Arabidopsis thaliana	Tissue and Development related elements
OsKAT2	LAMP-element	CTTTATCA	764	8	-	Pisum sativum	Tissue and Development related elements
OsKAT1	Myb-binding site	CAACAG	1664	6	-	Nicotiana tabacum	Tissue and Development related elements
OsKAT1	Myb-binding site	CAACAG	1679	6	+	Nicotiana tabacum	Tissue and Development related elements
OsKAT2	Myb-binding site	CAACAG	497	6	+	Nicotiana tabacum	Tissue and Development related elements
OsKAT4	Myb-binding site	CAACAG	1036	6	-	Nicotiana tabacum	Tissue and Development related elements
OsAKT1	O2-site	GATGACATGG	1266	9	+	Zea mays	Tissue and Development related elements
OsAKT3	O2-site	GATGACATGG	76	9	-	Zea mays	Tissue and Development related elements
OsKAT3	O2-site	GATGACATGG	151	9	+	Zea mays	Tissue and Development related elements

## Sheet: Table S6(2)
Table S6(2). List of Cis-acting regulatory elements in the OsShaker promoter.
Category	Cis elemetns	Function	OsAKT1	OsAKT2	OsAKT3	OsKAT1	OsKAT2	OsKAT3	OsKAT4	OsSKOR
Hormone responsive elements	ABRE	cis-acting element involved in the abscisic acid responsiveness	4	7	1	2	4	3	1	7
	ABRE2	cis-acting element involved in the abscisic acid responsiveness								1
	ABRE3a	cis-acting element involved in the abscisic acid responsiveness		2	1		1			3
	ABRE4	cis-acting element involved in the abscisic acid responsiveness		2	1		1			3
	as-1	oxidative stress-responsive element and salicylic acid activate		3				2	4
	AuxRR-core	cis-acting regulatory element involved in auxin responsiveness	1	2		2
	CARE	ABA response, GA response			1					1
	CGTCA-motif	cis-acting regulatory element involved in the MeJA-responsiveness		3				2	4
	ERE	ethylene-responsive element	2		1	2		2	2
	GARE-motif	gibberellin-responsive element				1
	P-box	gibberellin-responsive element			1
	TATC-box	cis-acting element involved in gibberellin-responsiveness	1		2	1	1
	TCA-element	cis-acting element involved in salicylic acid responsiveness			1	1	3			2
	TGACG-motif	cis-acting regulatory element involved in the MeJA-responsiveness		3				2	4
	TGA-element	auxin-responsive element	1	2	1				3	1
Promoter and Site-binding related elements	CCAAT-box	MYBHv1 binding site			1	1		1
	MBS	MYB binding site involved in drought-inducibility	1	2		1	2			1
	MRE	MYB binding site involved in light responsiveness					1
	CTAG-motif	cis-acting regulatory element				1
Light responsive elements	ACE	cis-acting element involved in light responsiveness				1	1
	AE-box	part of a module for light response	1	1			1
	ATC-motif	part of a conserved DNA module involved in light responsiveness				2
	Box 4	part of a conserved DNA module involved in light responsiveness		1	5	1	1	2	2	1
	GATA-motif	part of a light responsive element		1	1	1				2
	GT1-motif	light responsive element			1	2	3		1	1
	LAMP-element	part of a light responsive element					1
	Sp1	light responsive element	1	2
	TCCC-motif	part of a light responsive element		2	1				1
	TCT-motif	part of a light responsive element	1		1				2	2
	G-Box	cis-acting regulatory element involved in light responsiveness	2	9	1	1	3	2	1	8
Stress-related elements	AP-1	Cd response	1				1
	ARE	cis-acting regulatory element essential for the anaerobic induction	1	4	2	1	4	1	6	3
	DRE core	drought response		3	1	1		2
	DRE1	drought response								1
	GC-motif	enhancer-like element involved in anoxic specific inducibility	1							1
	LTR	cis-acting element involved in low-temperature responsiveness								1
	MYB	water response, drought response	1	3		2	3		2	1
	MYC	drought response	3	3	5	6	2	5	3	1
	STRE	stress-response element	6		1		3	4	3	3
	TC-rich repeats	cis-acting element involved in defense and stress responsiveness			2				2	1
	WRE3	wounding		2				2
	WUN-motif	wound-responsive element		1					2
	W box	elicitor responsive cis-element	2	1	1	1	2	5	2
	MYB recognition site	involved in drought-response			1	1		1
Tissue and Development related elements	AACA_motif	involved in endosperm-specific negative expression								1
	CAT-box	cis-acting regulatory element related to meristem expression	2		2	2		1		3
	CCGTCC motif	cell cycle and cell proliferation response	3			1		1		2
	CCGTCC-box	growth and development responsive elements	3			1		1		2
	dOCT	related to meristem specific activation	1
	GCN4_motif	cis-regulatory element involved in endosperm expression		1	1
	HD-Zip 1	element involved in differentiation of the palisade mesophyll cells							7
	A-box	cis-acting regulatory element /sequence conserved in alpha-amylase promoters	3			1		1		3
	circadian	cis-acting regulatory element involved in circadian control		1	1			1
	O2-site	cis-acting regulatory element involved in zein metabolism regulation	1		1			1
	AAGAA-motif	cis-element involved in secondary xylem development			2		2	2		3
	AC-I	Responsible to vascular expression in xylem								1
	Myb-binding site	cell cycle and cell proliferation response				2	1		1

## Sheet: Table S7
Table S7. The FPKM values used to draw the heat maps.
Gene name	Periods	Leaves-20 days	Seedling four-leaf stage	Anther	Pistil	Shoots	Seed-5 DAP	Seed- 10 DAP	Embryo- 25 DAP	Endosperm- 25 DAP	Post-emergence inflorescence	Pre-emergence inflorescence
OsAKT1		2.98169	2.38324	0.730882	2.32584	22.8289	12.191	1.35002	1.63945	0.335657	1.95607	1.63869
OsAKT2		13.0769	4.7431	0.35188	1.23031	15.8071	7.14314	2.89788	2.79389	0.966302	4.45182	9.66532
OsAKT3		0	0.265998	22.7523	0.188721	0	0.322799	0.157266	0	0	0.578076	0.778177
OsKAT1		7.08185	1.01863	0.952346	3.70487	3.44607	0.251287	0	0.41379	0	0.4994	0.91741
OsKAT2		3.21883	1.523	0.538234	0.970929	2.12767	0.46837	0	0.974848	0	1.03176	0.968707
OsKAT3		0	0	0	0	0	0	0	0	0	0	0
OsKAT4		0	0.17817	0	0	0	0	0	0	0	0	0
OsSKOR		12.566	1.34662	34.8862	43.4725	0.732899	2.79995	1.30408	0	0.354043	9.73304	0.763682
